# Supplementary material for: Naphthoquinone-derivative as a synthetic compound to overcome the antibiotic resistance of methicillin-resistant S. aureus
Source: Commun Biol. 2020 Sep 24;3:529. doi: 10.1038/s42003-020-01261-0 (PMC7518446; doi:10.1038/s42003-020-01261-0)
Supplement: Supplementary file 3 — Supplementary Data 1 [file 42003_2020_1261_MOESM3_ESM.xlsx]

## Sheet: Sheet1
Anisotropically refined (Fe, O)
FE1	4	0.719352	0.795586	0.763928	11	0.06486	0.03463	=	0.06005	-0.00986	-0.0123	-0.01613
FE2	4	0.645195	0.629564	0.803137	11	0.04941	0.03431	=	0.06989	-0.01001	-0.01566	-0.01102
FE3	4	0.628959	0.648909	0.65544	11	0.09571	0.04298	=	0.07157	-0.0154	-0.02762	-0.02388
FE4	4	0.557477	0.845735	0.670901	11	0.14552	0.0333	=	0.08929	-0.0048	-0.06634	-0.02597
O1	3	0.646312	0.732092	0.800729	11	0.06094	0.03289	=	0.0705	-0.01094	-0.0101	-0.01168
O2	3	0.681771	0.625939	0.723654	11	0.0616	0.04515	=	0.06621	-0.00396	-0.01157	-0.01719
O3	3	0.55167	0.743496	0.676685	11	0.11214	0.03911	=	0.0922	-0.0145	-0.04799	-0.02389
O4	3	0.672035	0.813009	0.694185	11	0.12184	0.05027	=	0.05813	-0.00886	-0.02011	-0.03205
O5	3	0.626543	0.870274	0.817874	11	0.0648	0.04137	=	0.08028	-0.02136	-0.0179	-0.01356
O6	3	0.76181	0.883312	0.754033	11	0.10957	0.04312	=	0.06921	-0.02042	-0.00643	-0.03266
O7	3	0.723717	1.11245	0.822261	11	0.18591	0.06456	=	0.14509	-0.03075	-0.00079	-0.08276
O8	3	0.788038	0.759975	0.837492	11	0.04709	0.05506	=	0.06274	-0.01053	-0.005	-0.01011
O9	3	0.826208	0.728745	0.735553	11	0.08251	0.04898	=	0.06125	-0.01255	0.00152	-0.02164
O10	3	1.10105	0.593461	0.775753	11	0.03631	0.11237	=	0.19193	-0.07374	0.00945	-0.01084
O11	3	0.776777	0.568607	0.803984	11	0.05061	0.04944	=	0.07414	-0.00636	-0.01524	-0.01288
O12	3	0.657158	0.612922	0.883739	11	0.04768	0.05339	=	0.06816	-0.01129	-0.01693	-0.0136
O13	3	0.863226	0.529854	1.00678	11	0.11657	0.08659	=	0.09154	0.00289	-0.05842	-0.02354
O14	3	0.629837	0.519342	0.8086	11	0.04769	0.04142	=	0.0868	-0.01248	-0.01317	-0.01262
O15	3	0.523407	0.649362	0.812226	11	0.05327	0.04071	=	0.08825	-0.01213	-0.01872	-0.01492
O16	3	0.302573	0.534689	0.870088	11	0.0601	0.1175	=	0.17425	-0.04693	-0.00381	-0.04596
O17	3	0.660959	0.543002	0.643819	11	0.07835	0.05754	=	0.0845	-0.02901	-0.00363	-0.02584
O18	3	0.511112	0.619806	0.67986	11	0.08661	0.03055	=	0.12458	-0.02325	-0.03862	-0.01637
O19	3	0.564649	0.328983	0.676667	11	0.13909	0.03455	=	0.23359	-0.04459	-0.02169	-0.03125
O20	3	0.59345	0.676069	0.571964	11	0.17735	0.07267	=	0.11672	-0.04208	-0.08352	-0.01531
O21	3	0.724122	0.675989	0.610865	11	0.15219	0.08899	=	0.0596	-0.00809	-0.00433	-0.05781
O22	3	0.857099	0.723918	0.429561	11	0.32209	0.21324	=	0.11858	0.017	0.08722	-0.04476
O23	3	0.566317	0.955461	0.678364	11	0.17065	0.04601	=	0.07919	0.01754	-0.06139	-0.04759
O24	3	0.479156	0.87393	0.734742	11	0.11655	0.02532	=	0.11696	-0.02286	-0.05681	-0.00994
O25	3	0.331213	1.0765	0.836674	11	0.08204	0.07801	=	0.23101	-0.06831	-0.03562	0.00142
O26	3	0.468098	0.881772	0.622247	11	0.23723	0.06246	=	0.1254	-0.00292	-0.12476	-0.01807
O27	3	0.628344	0.861795	0.591834	11	0.25024	0.0748	=	0.09607	0.00273	-0.07302	-0.06809
O28	3	0.407089	0.915573	0.442103	11	0.3769	0.1926	=	0.22538	-0.03921	-0.19252	-0.01947
Isotropically refined (C-atoms)
C1	1	0.647656	0.926458	0.820544	11	0.05348	C85	1	0.518596	0.552777	0.678219	11	0.06875
C2	1	0.724579	0.935872	0.78445	11	0.06148	C86	1	0.605213	0.505351	0.659261	11	0.0689
C3	1	0.749559	0.999844	0.784654	11	0.06795	C87	1	0.618194	0.431763	0.661198	11	0.09146
C4	1	0.700674	1.05477	0.822624	11	0.0763	C88	1	0.549046	0.396546	0.676475	11	0.08728
C5	1	0.626877	1.04486	0.858805	11	0.06332	C89	1	0.465614	0.444787	0.69229	11	0.07612
C6	1	0.582712	1.09809	0.893923	11	0.08277	C90	1	0.3943	0.413404	0.707892	11	0.09603
C7	1	0.511361	1.08787	0.928122	11	0.09925	C91	1	0.315968	0.456903	0.720882	11	0.10075
C8	1	0.483044	1.02481	0.929477	11	0.09862	C92	1	0.29847	0.534566	0.7206	11	0.09322
C9	1	0.531062	0.971918	0.892511	11	0.07518	C93	1	0.365429	0.566231	0.708161	11	0.07597
C10	1	0.597477	0.981718	0.858889	11	0.05917	C94	1	0.448453	0.52041	0.693731	11	0.06515
C11	1	0.830151	1.0091	0.746917	11	0.09711	C95	1	0.711443	0.382429	0.644731	11	0.12177
C12	1	0.905221	0.975732	0.77892	11	0.10208	C96	1	0.749763	0.355304	0.695604	11	0.1144
C13	1	0.945776	1.02044	0.800643	11	0.11375	C97	1	0.778948	0.272489	0.708515	11	0.2294
C14	1	1.01206	0.991708	0.821213	11	0.15498	C98	1	0.798669	0.254922	0.758006	11	0.23276
C15	1	1.0558	0.911709	0.844495	11	0.19408	C99	1	0.841941	0.292818	0.790145	11	0.26067
C16	1	1.00583	0.866554	0.820324	11	0.15577	C100	1	0.814263	0.373726	0.768848	11	0.13301
C17	1	0.937767	0.897658	0.790549	11	0.14003	C101	1	0.775703	0.395525	0.728475	11	0.10379
C18	1	1.13249	0.865608	0.882896	11	0.16268	C102	1	0.859273	0.270605	0.862262	11	0.25336
C19	1	1.09337	0.835751	0.935981	11	0.28643	C103	1	0.942401	0.272239	0.8679	11	0.29362
C20	1	1.11384	0.794664	0.968763	11	0.46347	C104	1	0.98976	0.205116	0.843695	11	0.07956
C21	1	1.10727	0.772358	1.03649	11	0.42286	C105	1	1.09018	0.186987	0.821921	11	0.63003
C22	1	0.861935	0.720377	0.825702	11	0.0535	C106	1	0.655065	0.690045	0.537416	11	0.12945
C23	1	0.88491	0.703282	0.768979	11	0.05909	C107	1	0.725151	0.689268	0.557177	11	0.11687
C24	1	0.968153	0.66303	0.75099	11	0.07599	C108	1	0.81587	0.696127	0.521357	11	0.13529
C25	1	1.02894	0.632744	0.789103	11	0.08739	C109	1	0.796912	0.718679	0.457913	11	0.18611
C26	1	1.00374	0.649478	0.848025	11	0.07412	C110	1	0.7238	0.721326	0.445498	11	0.1181
C27	1	1.06306	0.622046	0.888197	11	0.08895	C111	1	0.71329	0.741141	0.383219	11	0.14431
C28	1	1.03982	0.637936	0.94132	11	0.09283	C112	1	0.639774	0.740867	0.372237	11	0.12271
C29	1	0.95797	0.68134	0.959097	11	0.09084	C113	1	0.565341	0.733515	0.397165	11	0.1419
C30	1	0.896298	0.708692	0.920946	11	0.06116	C114	1	0.566112	0.712915	0.464789	11	0.13142
C31	1	0.921618	0.693464	0.86682	11	0.06506	C115	1	0.64851	0.710652	0.473613	11	0.12679
C32	1	0.997921	0.652079	0.689332	11	0.09069	C116	1	0.885707	0.695684	0.539876	11	0.18062
C33	1	0.987541	0.580613	0.677198	11	0.09252	C117	1	0.886985	0.763833	0.5501	11	0.1807
C34	1	1.06115	0.516512	0.673056	11	0.11599	C118	1	0.90546	0.816914	0.4993	11	0.27045
C35	1	1.05154	0.446901	0.658109	11	0.12908	C119	1	0.904239	0.896158	0.513534	11	0.2531
C36	1	0.971382	0.445865	0.650456	11	0.11982	C120	1	0.891336	0.906074	0.563854	11	0.19504
C37	1	0.899072	0.512501	0.651921	11	0.11021	C121	1	0.860304	0.856436	0.610963	11	0.16084
C38	1	0.911014	0.576522	0.666891	11	0.09994	C122	1	0.850132	0.795675	0.597674	11	0.16876
C39	1	0.965464	0.377567	0.626421	11	0.1473	C123	1	0.906289	0.979148	0.5725	11	0.19493
C40	1	0.930327	0.400784	0.571964	11	0.23862	C124	1	0.816423	1.02829	0.582453	11	0.2211
C41	1	0.932358	0.316869	0.539336	11	0.33448	C125	1	0.842416	1.11099	0.599227	11	0.19256
C42	1	0.917827	0.315551	0.47195	11	0.36781	C126	1	0.752629	1.16667	0.614801	11	0.25669
C43	1	0.798709	0.555487	0.850611	11	0.05841	C127	1	0.514783	0.982901	0.717732	11	0.08058
C44	1	0.734148	0.58134	0.896699	11	0.05715	C128	1	0.463937	0.941341	0.74758	11	0.07705
C45	1	0.755717	0.575288	0.948811	11	0.06518	C129	1	0.396923	0.970207	0.789995	11	0.09118
C46	1	0.844597	0.537115	0.959415	11	0.07399	C130	1	0.389647	1.05163	0.799291	11	0.09999
C47	1	0.907238	0.504893	0.912791	11	0.07117	C131	1	0.457553	1.08801	0.767352	11	0.09014
C48	1	0.991556	0.4673	0.923429	11	0.08369	C132	1	0.450234	1.16278	0.782367	11	0.10926
C49	1	1.04962	0.440158	0.883269	11	0.10626	C133	1	0.508051	1.19175	0.754459	11	0.10151
C50	1	1.03045	0.446404	0.827076	11	0.0914	C134	1	0.568787	1.16607	0.71501	11	0.10287
C51	1	0.94386	0.487186	0.81816	11	0.07485	C135	1	0.572594	1.09142	0.699607	11	0.08944
C52	1	0.886822	0.513147	0.859903	11	0.05778	C136	1	0.514686	1.05823	0.72993	11	0.07221
C53	1	0.692691	0.605824	0.997361	11	0.07658	C137	1	0.33902	0.932113	0.820169	11	0.09482
C54	1	0.700338	0.68295	1.00505	11	0.06518	C138	1	0.370084	0.883317	0.871515	11	0.08733
C55	1	0.739076	0.691061	1.04819	11	0.07385	C139	1	0.333212	0.899977	0.927514	11	0.10376
C56	1	0.750964	0.761106	1.05143	11	0.08758	C140	1	0.358258	0.853516	0.970588	11	0.09526
C57	1	0.725027	0.820209	1.01555	11	0.08605	C141	1	0.42622	0.785459	0.968035	11	0.07469
C58	1	0.683733	0.815779	0.971171	11	0.0958	C142	1	0.464564	0.771953	0.912298	11	0.07425
C59	1	0.672571	0.744542	0.967287	11	0.08003	C143	1	0.438071	0.816433	0.867922	11	0.07895
C60	1	0.744521	0.894317	1.01721	11	0.10972	C144	1	0.448491	0.736655	1.01657	11	0.10465
C61	1	0.838043	0.890912	0.988398	11	0.14648	C145	1	0.445812	0.652539	1.01363	11	0.10678
C62	1	0.857896	0.967684	0.986278	11	0.20577	C146	1	0.359325	0.654654	1.01387	11	0.13856
C63	1	0.886037	1.00158	0.915995	11	0.61845	C147	1	0.352795	0.571374	1.01491	11	0.16794
C64	1	0.553402	0.520357	0.819844	11	0.06076	C148	1	0.551166	0.887685	0.557027	11	0.09475
C65	1	0.492333	0.594083	0.824134	11	0.05702	C149	1	0.476467	0.891617	0.577391	11	0.12219
C66	1	0.406612	0.597495	0.843765	11	0.06655	C150	1	0.401929	0.902135	0.532924	11	0.12869
C67	1	0.376437	0.532933	0.85375	11	0.07651	C151	1	0.447421	0.910709	0.487392	11	0.16685
C68	1	0.414127	0.393016	0.85666	11	0.08299	C152	1	0.525165	0.915068	0.459873	11	0.08339
C69	1	0.472514	0.322904	0.850456	11	0.09505	C153	1	0.556005	0.923859	0.40692	11	0.18886
C70	1	0.558074	0.319192	0.832521	11	0.08692	C154	1	0.643317	0.931359	0.391444	11	0.10582
C71	1	0.587301	0.382771	0.823288	11	0.08026	C155	1	0.721625	0.91923	0.4237	11	0.25883
C72	1	0.526878	0.451837	0.830441	11	0.06347	C156	1	0.669451	0.902078	0.486638	11	0.09344
C73	1	0.44135	0.457033	0.844565	11	0.07401	C157	1	0.599468	0.902995	0.49874	11	0.16482
C74	1	0.343871	0.672938	0.851821	11	0.08864	C158	1	0.320985	0.901399	0.557698	11	0.18481
C75	1	0.304365	0.712328	0.800395	11	0.08378	C159	1	0.37496	0.822693	0.521628	11	0.14353
C76	1	0.225488	0.70192	0.789387	11	0.12098	C160	1	0.356792	0.808146	0.468745	11	0.15858
C77	1	0.183442	0.744124	0.74889	11	0.14753	C161	1	0.355854	0.730222	0.464329	11	0.16422
C78	1	0.22325	0.7822	0.708584	11	0.19455	C162	1	0.374909	0.671298	0.509532	11	0.14481
C79	1	0.301514	0.798498	0.720531	11	0.14513	C163	1	0.380211	0.691651	0.564842	11	0.17784
C80	1	0.337124	0.756752	0.762588	11	0.09469	C164	1	0.378394	0.760301	0.570557	11	0.17972
C81	1	0.168604	0.827779	0.648337	11	0.24531	C165	1	0.397326	0.588208	0.489231	11	0.25305
C82	1	0.151537	0.907313	0.672938	11	0.39563	C166	1	0.333013	0.582715	0.536451	11	0.41967
C83	1	0.078451	0.999401	0.653635	11	0.24529	C167	1	0.320447	0.497948	0.533563	11	0.50649
C84	1	0.081068	1.09227	0.668224	11	0.36882	C168	1	0.237518	0.479315	0.549045	11	0.42111
