# Supplementary material for: Naphthoquinone-derivative as a synthetic compound to overcome the antibiotic resistance of methicillin-resistant S. aureus
Source: Commun Biol. 2020 Sep 24;3:529. doi: 10.1038/s42003-020-01261-0 (PMC7518446; doi:10.1038/s42003-020-01261-0)
Supplement: Supplementary file 4 — Supplementary Data 2 [file 42003_2020_1261_MOESM4_ESM.xlsx]

## Sheet: Fig.2
Fig.2a
Time (h)	Control			1× MIC			2× MIC			4× MIC			6× MIC			8× MIC
0	5.41497	5.34242	5.25257	5.41497	5.34242	5.25257	5.41497	5.34242	5.25257	5.41497	5.34242	5.25257	5.41497	5.34242	5.25257	5.41497	5.34242	5.25257
3	6.57978	6.0569	6.72835	6.04139	6.44716	6.09933	5.5563	5.25527	5.93297	5.29226	4.81954	5.1862	4.85733	4.69897	4.89759	4.90309	4.50515	4.87564
6	8.89209	8.91381	8.81774	7.27875	6.88309	6.35122	7.26951	5.62325	6.35122	5.0086	5.39094	5.02936	4.25527	3.77815	5.05684	4.53148	3.77815	4.44268
9	9.59988	9.27416	9.62457	8.30103	8.58883	7.53959	7.22531	6.5563	7.10015	4.35025	4.20412	4.43154	4.4014	3.30103	4.40524	2.90309	3.30103	4.0849
12	9.79239	9.80482	9.83142	8.53148	8.7796	8.2007	7.89763	7.54654	7.46501	4.5955	3.90309	4.40052	4.30963	3.30103	4.39586	3.30535	3.30103	3.67101
24	9.9345	10.415	9.91651	8.30103	9.4216	9.40482	8.4624	8.5563	8.49383	3.90309	5.30103	3.60206	4.07918	3.61278	3.60206	2.83251	3.02531	3.4663
Fig.2b
Concentration	Human Fibroblast Viability
(μg/mL)	(%)
0	100	100	100
32	108.307	97.4542	95.9848
64	82.5347	91.1721	86.2415
96	78.4956	96.4779	93.3571
128	80.1201	81.0313	77.1304
160	79.6176	77.1384	80.0897

## Sheet: Fig.3
Fig.3a
Time (min)	Fluorescence (A.U)
	Control			Lawsone			6c			Vancomycin
0	4.24067	4.23	4.109	4.24067	4.23	4.109	4.24067	4.23	4.109	4.24067	4.23	4.109
30	4.63576	3.343	3.26517	4.51497	3.96442	4.45424	7.24115	7.03442	5.31949	5.71623	3.51778	3.37489
60	4.15625	3.40742	2.92476	5.47	4.10636	4.87597	12.2199	8.33304	8.12368	2.39835	1.61237	2.09147

## Sheet: Fig.4
Fig.4a
Control	0.5☓MIC	1☓MIC	1.5☓MIC	2☓MIC
9.06704	6.46805	5.15444	5.01527	5.01655
10.9898	8.83167	9.35673	7.55809	5.02476
11.4685	10.1201	7.80938	6.92294	6.28561
Fig.4b
Control	10.2878	10.2601	10.3345
6c	7.37291	6.97313	6.88081
6c+Fe(1:1)	7.26951	7.07918	7.69897
6c+Fe(1:5)	7.79099	7.57978	7.54158
6c+Fe(1:10)	9.26951	9.30103	9.5611
Fig.4d
Time (min)	Untreated control			6c (0.5 × MIC)			6c (1 × MIC)
15	220.457	237.934	236.657	302.87	288.51	366.32	298.42	269.92	359.71
30	328.122	175.849	295.055	528.064	271.193	511.595	491.062	393.13	531.648
60	339.83	321.97	227.02	678.37	684.07	334.54	599.65	564.54	529.43
Fig.4e
	6c			6c+SOD
Control	1.8594	1.8666	1.8676	1.86406	1.85773	1.87181
0.5☓MIC	1.1763	1.214	1.1746	1.40258	1.43003	1.39973
1☓MIC	0.8242	0.8721	0.8195	1.09568	1.13751	1.09262
1.5☓MIC	0.0366	0.0397	0.0367	0.163143	0.171306	0.166918
2☓MIC	0.0129	0.014	0.0129	0.017855	0.019691	0.017855

## Sheet: Fig.5
Fig.5a
	Fold change in MIC
Days	6c	Ofloxacin	Vancomycin
1	1	1	1
2	1	1	1
3	1	1	1
4	2	2	2
5	2	4	2
6	2	4	2
7	2	4	2
8	2	4	2
9	2	4	2
10	2	4	4
11	2	4	4
12	2	4	4
13	2	4	4
14	2	4	4
15	2	4	4
16	2	4	4
17	2	4	4
18	2	4	4
19	2	4	4
20	2	4	4
21	2	4	4
22	2	4	4
23	2	4	4
24	2	4	4
25	2	4	4
26	2	4	4
27	2	4	4
28	2	4	4
29	2	4	4
30	2	4	4
31	2	4	4
32	2	16	4
33	2	32	4
34	4	32	4
35	4	32	4
36	4	32	4
37	4	32	4
38	4	32	8
39	4	32	4
40	4	32	4
41	4	64	4
42	4	64	4
43	4	64	4
44	4	64	4
45	4	64	4
46	4	64	8
47	4	64	4
48	4	64	4
49	4	64	4
50	4	64	4
51	4	64	4
52	4	64	64
53	4	64	64
54	4	64	128
55	4	64	128
56	4	64	128
57	4	64	256
58	4	128	512

## Sheet: Fig.6
Fig.6a
	Control	Vancomycin	6c
Trial 1	108.239	55.0624	48.4218
Trial 2	128.602	41.176	14.009
Trial 3	63.1589	64.5916	39.2636
Fig.6b
	Lung			Spleen			Kidney			Liver			Peritoneal tissue
	Control	6c		Control	6c		Control	6c		Control	6c		Control	6c
Trial 1	5.09623	6.1347		8.50198	8.26051		7.17134	6.36631		7.84545	7.13537		9.17718	8.64421
Trial 2	7.24508	6.12027		7.81201	8.42899		7.17457	6.41117		6.86987	5.96829		9.96349	8.32399
Trial 3	6.0652	6.138		9.29787	8.05634		8.08481	6.73973		7.88854	6.6269		9.71765	8.79731
Trial 4	5.82391	5.60716		8.52895	8.72652		7.3862	7.3582		7.9848	5.1422		9.24988	8.57074
Trial 5	6.44465	5.72213		8.57477	8.60165		7.42713	4.68508		6.05118	6.72366		8.9751	9.00961
Trial 6	5.11824	6.31032		8.90286	8.06397		8.843	7.67659		7.73042	6.21586		9.01547	8.45295
Trial 7	5.71403	6.42199		8.74455	7.78693		7.28984	7.18661		7.40478	5.83241		9.07811	8.85855
Trial 8	5.73755	5.58041		8.50105	8.51783		7.32166	7.26605		6.92185	6.09474		9.09151	8.13638

## Sheet: Fig.S6
Fig.S6a
Concent. (um)	6a				6b				6c				6d				6e
0	0.985927	1.0125	1.00157		0.985927	1.0125	1.00157		0.865642	1.16129	0.973072		0.865642	1.16129	0.973072		0.9058	1.07827	1.01593
5	0.897204	0.990618	0.987497		1.01422	0.952783	1.01654		0.679873	0.791393	0.755597		0.854941	0.939772	0.877085		0.849656	0.821112	1.04699
10	0.978176	0.986947	1.04832		0.798527	0.823492	0.828591		0.672031	0.65584	0.686408		0.697598	0.838725	0.749821		0.942521	0.6225	0.721639
15	1.02307	1.02244	1.04762		0.765853	0.800383	0.864733		0.426813	0.528172	0.517631		0.765522	0.576052	0.644945		0.814226	1.00716	0.783979
20	0.835077	0.795856	1.01085		0.840809	0.825205	0.821391		0.390173	0.370483	0.434022		0.652813	0.72384	0.685531		0.827831	0.761753	0.798318
25	1.20702	1.08228	1.1369		0.863856	1.02419	0.822309		0.315588	0.302222	0.382668		0.678979	0.722736	0.520675		0.844973	0.845841	0.946704
30	0.924494	0.796161	0.923923		0.697648	0.789268	0.948806		0.171012	0.141118	0.103889		0.72169	0.63368	0.64933		0.926647	0.911551	0.900894
Fig.S6b
		Concentrations (uM)
		0	5	10	15	20	25	30
6a	1	110.448	92.5373	91.0448	94.0298	104.478	94.0298	73.1343
	2	105.97	67.1642	97.0149	100	56.7164	86.5671	61.194
	3	83.5821	117.91	97.0149	102.985	77.6119	83.5821	46.2686
6b	1	110.448	94.0298	74.6269	82.0895	86.5671	104.478	68.6567
	2	105.97	83.5821	52.2388	85.0746	98.5074	67.1642	82.0895
	3	83.5821	50.7463	55.2239	116.418	80.597	79.1045	122.388
6c	1	105.306	56.3265	40.4081	8.57142	1.22449	3.67347	0
	2	113.877	57.551	55.102	17.1428	4.89796	0	0
	3	80.8163	67.3469	36.7347	2.44898	2.44898	0	0
6d	1	105.306	118.775	71.0204	9.79591	9.79591	23.2653	58.7755
	2	113.877	85.7142	90.6122	7.34693	22.0408	15.9184	25.7143
	3	80.8163	88.1632	68.5714	73.4693	14.6939	24.4898	8.57142
6e	1	75.9259	120.37	92.5925	72.2222	92.5925	112.963	70.3703
	2	122.222	70.3703	125.926	92.5925	122.222	68.5185	70.3703
	3	101.852	101.852	127.778	68.5185	57.4074	68.5185	87.037
Fig.S6d
		Vancomycin								Daptomycin								6c
Concent. (ug/mL)		Trial 1	Trial 2	Trial 3	Trial 4	Trial 5	Trial 6	Trial 7		Trial 1	Trial 2	Trial 3	Trial 4	Trial 5	Trial 6	Trial 7		Trial 1	Trial 2	Trial 3	Trial 4	Trial 5	Trial 6	Trial 7
0		100	100	100	100	100	100	100		100	100	100	100	100	100	100		100	100	100	100	100	100	100
4		95.4486	106.75	92.4273	74.1012	122.617	95.5779	106.234		84.0239	107.992	81.4018	76.6453	87.1961	104.722	104.977		97.7934	87.8759	95.0638	98.2825	84.0302	88.6692	101.227
8		105.573	123.167	97.7923	73.0337	102.322	98.7528	112.594		105.965	104.595	88.9418	99.9344	87.2347	107.077	117.785		89.9846	94.5168	91.5055	90.101	108.315	86.5444	99.4076
16		101.233	105.107	89.3607	58.2858	100.11	102.034	92.1847		109.25	116.267	94.0131	76.0689	92.8503	109.193	104.601		93.6394	104.439	89.339	86.7733	117.975	83.8625	106.141
32		102.158	116.343	96.9542	73.813	94.6917	100.264	98.5945		110.492	121.99	77.5915	79.5202	99.7721	102.937	103.832		77.297	96.4222	80.7643	80.7873	122.378	69.6425	110.028
64		97.9307	96.7992	84.4535	67.5005	96.3275	99.4991	94.1359		106.865	117.901	80.1074	62.5641	94.9256	98.4073	100.543		86.4295	111.729	84.1118	85.6379	93.1249	96.6853	96.6736
128		96.136	94.5193	88.0479	55.0682	84.3293	86.5386	100.579		109.215	115.965	75.424	65.901	91.9591	101.306	88.6978		90.7094	106.928	102.721	59.7883	70.6922	83.0947	102.678
256		104.079	114.088	90.4772	59.5118	72.0767	72.0987	75.6039		94.0983	96.3864	83.9922	67.081	73.9466	85.5354	79.6794		86.8702	92.3499	89.1548	58.3426	79.93	78.1646	69.9902
512		97.8307	85.7054	96.0141	66.8747	88.4494	82.0414	77.4186		108.133	81.9614	89.7677	61.2664	73.092	61.8354	64.8152		85.2141	82.2679	72.9656	73.6238	74.6682	68.1767	78.111

## Sheet: Fig.S9
Fig.S9
	Fold change in MIC
Days	6c	Ciprofloxacin	Vancomycin
1	1	1	1
2	1	4	1
3	1	8	2
4	1	8	1
5	1	8	1
6	1	8	1
7	2	8	1
8	1	8	2
9	1	8	2
10	1	8	2
11	1	8	2
12	1	8	2
13	2	8	4
14	1	8	4
15	1	8	4
16	1	8	4
17	1	8	4
18	2	16	4
19	2	16	4
20	2	16	4
21	2	32	4
22	2	64	4
23	2	64	4
24	2	64	4
25	2	64	4
26	2	64	4
27	2	64	4
28	2	64	4
29	2	64	4
30	2	64	4
